# Supplementary material for: The Effect of Hot Application Applied to the Breast with the Help of the Thera Pearl in the Postpartum Period on Mothers’ Milk Perception and Postpartum Breastfeeding Self-Efficacy: A Randomized Controlled Study
Source: Healthcare (Basel). 2024 May 8;12(10):968. doi: 10.3390/healthcare12100968 (PMC11121602; doi:10.3390/healthcare12100968)
Supplement: Supplementary file 1 [file healthcare-12-00968-s001.zip]

Archive with 1 entries (1 files):
- healthcare-2914792-supplementary.pdf
